# Supplementary material for: Metabolome Profiling and Pathway Analysis in Metabolically Healthy and Unhealthy Obesity among Chinese Adolescents Aged 11–18 Years
Source: Metabolites. 2023 May 8;13(5):641. doi: 10.3390/metabo13050641 (PMC10221088; doi:10.3390/metabo13050641)
Supplement: Supplementary file 1 [file metabolites-13-00641-s001.zip]

Archive with 1 entries (1 files):
- metabolites-2351218-supplementary.pdf
